# Supplementary material for: Chromosomal structural rearrangements implicate long non-coding RNAs in rare germline disorders
Source: Hum Genet. 2024 Jul 26;143(7):921–38. doi: 10.1007/s00439-024-02693-y (PMC11294402; doi:10.1007/s00439-024-02693-y)
Supplement: Supplementary file 2 — Supplementary Material 2 [file 439_2024_2693_MOESM2_ESM.xlsx]

## Sheet: only_lncRNAs_disrupted
Subject_ID	break	chr	break_start_GRCh38	break_end_GRCh38	gene_start_GRCh38	gene_end_GRCh38	strand	gene_name	Ensembl_gene_ID	gene_type
DGAP032	1	chr7	88722752	88722753	88420167	88756725	+	ENSG00000233420	ENSG00000233420	lncRNA
DGAP032	2	chr12	97466873	97466875	97430884	97598415	+	RMST	ENSG00000255794	lncRNA
DGAP126	1	chr5	29658319	29658333	.	.	.	.	.	.
DGAP126	2	chr10	65780232	65780237	65570338	65880289	+	LINC01515	ENSG00000228065	lncRNA
DGAP138	1	chr1	193522472	193522472	193482540	193546198	+	ENSG00000288950	ENSG00000288950	lncRNA
DGAP138	1	chr1	193522472	193522472	193473224	194198708	+	ENSG00000227240	ENSG00000227240	lncRNA
DGAP138	2	chr6	99711305	99711306	.	.	.	.	.	.
DGAP148	1	chrX	39882591	39882592	.	.	.	.	.	.
DGAP148	2	chr11	127040509	127040509	127021736	127172363	+	ENSG00000255087	ENSG00000255087	lncRNA
DGAP162	1	chr2	8107626	8107627	7922425	8278186	-	LINC00298	ENSG00000235665	lncRNA
DGAP162	1	chr2	8107626	8107627	7988683	8488284	-	LINC00299	ENSG00000236790	lncRNA
DGAP162	2	chr11	15803723	15803727	.	.	.	.	.	.
DGAP191	1	chr5	89411065	89411070	88883328	89466398	+	MEF2C-AS1	ENSG00000248309	lncRNA
DGAP191	2	chr7	94378248	94378255	94278680	94395608	-	ENSG00000285090	ENSG00000285090	lncRNA
DGAP192	1	chr7	35365130	35365171	35313838	35377071	+	ENSG00000287651	ENSG00000287651	lncRNA
DGAP192	2	chr16	64367166	64367170	64364781	64600247	+	ENSG00000259846	ENSG00000259846	lncRNA
DGAP218	1	chr5	24272189	24272193	.	.	.	.	.	.
DGAP218	2	chr5	89105026	89105031	88883328	89466398	+	MEF2C-AS1	ENSG00000248309	lncRNA
DGAP249	1	chr2	199079058	199079082	.	.	.	.	.	.
DGAP249	2	chr11	121767908	121771638	121674261	121928976	+	ENSG00000286044	ENSG00000286044	lncRNA
DGAP263	1	chr9	29770649	29770665	.	.	.	.	.	.
DGAP263	2	chr14	25978780	25978784	25647304	26143305	-	LINC02306	ENSG00000257986	lncRNA
DGAP263	2	chr14	25978780	25978784	25916015	25998805	+	ENSG00000285633	ENSG00000285633	lncRNA
DGAP288	1	chr6	112654601	112654883	.	.	.	.	.	.
DGAP288	2	chr17	71731778	71731983	71678899	71743468	-	ENSG00000286387	ENSG00000286387	lncRNA
DGAP292	1	chr1	120122129	120122211	.	.	.	.	.	.
DGAP292	2	chr13	21665442	21666337	21642570	21670974	-	ENSG00000289860	ENSG00000289860	lncRNA
DGAP302	1	chrX	10246881	10246882	10242339	10365323	+	ENSG00000227042	ENSG00000227042	lncRNA
DGAP302	2	chrX	68959314	68959315	.	.	.	.	.	.
DGAP353	1	chr14	65855359	65855360	.	.	.	.	.	.
DGAP353	2	chr17	61393812	61393841	61361668	61400243	-	ENSG00000267131	ENSG00000267131	lncRNA
DGAP353	2	chr17	61393812	61393841	61393455	61411555	-	TBX2-AS1	ENSG00000267280	lncRNA
DGAP355	1	chr3	181488756	181489591	180989762	181836880	+	SOX2-OT	ENSG00000242808	lncRNA
DGAP355	2	chr9	74712100	74713321	.	.	.	.	.	.
DGAP368	1	chr3	130138743	130138745	130111669	130201336	+	LINC02021	ENSG00000249846	lncRNA
DGAP368	2	chr10	128231415	128231420	128181032	128317726	+	LINC01163	ENSG00000280953	lncRNA
DGAP369	1	chrX	45835723	45835724	.	.	.	.	.	.
DGAP369	2	chr3	130138695	130138696	130111669	130201336	+	LINC02021	ENSG00000249846	lncRNA
DGAP371	1	chr2	96146081	96146085	96145602	96147012	-	ENSG00000228873	ENSG00000228873	lncRNA
DGAP371	2	chr7	67647082	67647090	.	.	.	.	.	.
MGH5	1	chr9	99663170	99663170	99396987	99819921	-	ENSG00000237461	ENSG00000237461	lncRNA
MGH5	1	chr9	99663170	99663170	99397024	99906605	-	STX17-DT	ENSG00000255145	lncRNA
MGH5	2	chr16	26381681	26381681	.	.	.	.	.	.
MGH6	1	chr1	59222308	59222309	58933643	59240555	+	LINC01358	ENSG00000237352	lncRNA
MGH6	1	chr1	59222308	59222309	59131932	59296491	-	FGGY-DT	ENSG00000224609	lncRNA
MGH6	2	chr6	117176209	117176210	.	.	.	.	.	.
NIJ1	1	chr8	78898169	78898172	78805293	78956082	+	MITA1	ENSG00000285744	lncRNA
NIJ1	2	chr14	29296328	29296331	28936889	29372406	+	ENSG00000258028	ENSG00000258028	lncRNA
NIJ1	2	chr14	29296328	29296331	29210986	29392048	-	ENSG00000257522	ENSG00000257522	lncRNA
NIJ18	1	chr1	213781426	213781437	213731416	213794587	+	ENSG00000228255	ENSG00000228255	lncRNA
NIJ18	2	chr4	58350993	58350998	.	.	.	.	.	.
ROC10	1	chr1	201894853	201894853	201893842	201899978	+	ENSG00000223774	ENSG00000223774	lncRNA
ROC10	2	chr1	239985723	239985728	.	.	.	.	.	.
ROC24	1	chr6	74596842	74596860	74530248	74734319	-	ENSG00000272243	ENSG00000272243	lncRNA
ROC24	1	chr6	74596842	74596860	74069451	74690727	+	ENSG00000223786	ENSG00000223786	lncRNA
ROC24	2	chr13	68486523	68486526	.	.	.	.	.	.
ROC31	1	chr13	94985825	94985828	94960771	95007420	-	ENSG00000287635	ENSG00000287635	lncRNA
ROC31	2	chr14	42650015	42650063	42362983	42703655	+	ENSG00000258394	ENSG00000258394	lncRNA
ROC39	1	chr2	145865398	145865402	.	.	.	.	.	.
ROC39	2	chr3	115556755	115556756	115147605	115564389	+	ENSG00000242880	ENSG00000242880	lncRNA
ROC54	1	chr5	92627436	92628337	92410256	92660863	-	ENSG00000249776	ENSG00000249776	lncRNA
ROC54	2	chr8	92363328	92363430	.	.	.	.	.	.
ROC58	1	chr2	136677093	136681638	.	.	.	.	.	.
ROC58	2	chr2	181231051	181231113	181086076	181409321	+	LINC01934	ENSG00000234663	lncRNA
UTR6	1	chr1	60538572	60538584	60515716	60640507	-	LINC01748	ENSG00000226476	lncRNA
UTR6	2	chr14	97944614	97944634	97924637	97978124	-	LINC01550	ENSG00000246223	lncRNA
UTR8	1	chr10	2530478	2530487	2501600	2618739	+	ENSG00000235281	ENSG00000235281	lncRNA
UTR8	2	chr17	71395079	71399564	.	.	.	.	.	.

## Sheet: lncRNAs_and_others_disrupted
Subject_ID	break	chr	break_start_GRCh38	break_end_GRCh38	gene_start_GRCh38	gene_end_GRCh38	strand	gene_name	Ensembl_gene_ID	gene_type
DGAP011	1	chr7	47329089	47329090	47275154	47582558	-	TNS3	ENSG00000136205	protein_coding
DGAP011	2	chr8	38434941	38434942	38434347	38435664	-	ENSG00000293142	ENSG00000293142	lncRNA
DGAP011	2	chr8	38434941	38434942	38400215	38468834	-	FGFR1	ENSG00000077782	protein_coding
DGAP090	1	chr8	59982704	59982708	.	.	.	.	.	.
DGAP090	2	chr9	21845449	21845457	21802636	21937651	+	MTAP	ENSG00000099810	protein_coding
DGAP090	2	chr9	21845449	21845457	21802636	22029594	+	ENSG00000264545	ENSG00000264545	lncRNA
DGAP091	1	chr4	143713261	143713382	143559457	144343750	+	GUSBP5	ENSG00000251600	lncRNA
DGAP091	2	chr15	32981413	32981733	32765544	33194714	-	FMN1	ENSG00000248905	protein_coding
DGAP099	1	chr3	80657723	80657725	80602716	80677898	-	ENSG00000286329	ENSG00000286329	lncRNA
DGAP099	2	chr3	115017111	115017112	114314500	115147292	-	ZBTB20	ENSG00000181722	protein_coding
DGAP103	1	chr12	28843402	28843404	.	.	.	.	.	.
DGAP103	2	chr12	65851667	65851669	65851340	65882167	-	HMGA2-AS1	ENSG00000197301	lncRNA
DGAP103	2	chr12	65851667	65851669	65824460	65966291	+	HMGA2	ENSG00000149948	protein_coding
DGAP121	1	chr5	93407545	93407546	93360779	93585649	-	NR2F1-AS1	ENSG00000237187	lncRNA
DGAP121	2	chr13	98815943	98815946	98793429	99086625	-	DOCK9	ENSG00000088387	protein_coding
DGAP166	1	chr2	40892831	40892834	.	.	.	.	.	.
DGAP166	2	chr2	166019969	166019973	165957188	166390771	+	SCN1A-AS1	ENSG00000236107	lncRNA
DGAP166	2	chr2	166019969	166019973	165984641	166149214	-	SCN1A	ENSG00000144285	protein_coding
DGAP189	1	chr11	35055779	35055796	35014075	35067192	-	ENSG00000289526	ENSG00000289526	lncRNA
DGAP189	2	chr12	23558248	23558258	23529504	24562544	-	SOX5	ENSG00000134532	protein_coding
DGAP190	1	chrX	21986069	21991877	21940709	21994837	+	SMS	ENSG00000102172	protein_coding
DGAP190	2	chr8	23479910	23485454	23483016	23483534	-	ENSG00000253483	ENSG00000253483	processed_pseudogene
DGAP190	2	chr8	23479910	23485454	23458601	23484971	+	ENTPD4-DT	ENSG00000253390	lncRNA
DGAP220	1	chr1	54297122	54297137	54225432	54413479	-	SSBP3	ENSG00000157216	protein_coding
DGAP220	2	chr6	6348297	6348297	6346465	6622771	-	LY86-AS1	ENSG00000216863	lncRNA
DGAP224	1	chr7	85435822	85436120	85421122	85489293	+	LINC00972	ENSG00000225128	lncRNA
DGAP224	2	chr12	41390692	41390714	41188320	41574745	+	PDZRN4	ENSG00000165966	protein_coding
DGAP244	1	chr3	147710720	147710729	147688945	147732457	-	ENSG00000289451	ENSG00000289451	lncRNA
DGAP244	2	chr5	11420528	11420538	10971836	11904446	-	CTNND2	ENSG00000169862	protein_coding
DGAP245	1	chr3	36927650	36927959	36826819	36945057	-	TRANK1	ENSG00000168016	protein_coding
DGAP245	2	chr14	29276109	29276117	28936889	29372406	+	ENSG00000258028	ENSG00000258028	lncRNA
DGAP245	2	chr14	29276109	29276117	29210986	29392048	-	ENSG00000257522	ENSG00000257522	lncRNA
DGAP250	1	chr1	50292781	50292788	50229662	50321192	-	LINC02808	ENSG00000284696	lncRNA
DGAP250	2	chr12	2598450	2598468	1970772	2697950	+	CACNA1C	ENSG00000151067	protein_coding
DGAP255	1	chr11	62231595	62231596	62213427	62260549	-	ENSG00000254404	ENSG00000254404	lncRNA
DGAP255	2	chr17	76409258	76409264	76389456	76453152	-	UBE2O	ENSG00000175931	protein_coding
DGAP273	1	chr6	51267564	51267566	.	.	.	.	.	.
DGAP273	2	chr11	33670075	33670076	33665220	33696701	-	ENSG00000255202	ENSG00000255202	lncRNA
DGAP273	2	chr11	33670075	33670076	33376108	33674102	+	KIAA1549L	ENSG00000110427	protein_coding
DGAP274	1	chr6	50233723	50233728	.	.	.	.	.	.
DGAP274	2	chr20	50645959	50645969	50645471	50662275	+	RIPOR3-AS1	ENSG00000234693	lncRNA
DGAP274	2	chr20	50645959	50645969	50586108	50691542	-	RIPOR3	ENSG00000042062	protein_coding
DGAP278	1	chr10	118826668	118826670	118784563	119029544	-	LINC03036	ENSG00000229272	lncRNA
DGAP278	2	chr15	24974104	24974104	24954987	24977850	+	SNURF	ENSG00000273173	protein_coding
DGAP278	2	chr15	24974104	24974104	24955034	25000276	+	ENSG00000214265	ENSG00000214265	protein_coding
DGAP278	2	chr15	24974104	24974104	24823637	24978723	+	SNRPN	ENSG00000128739	protein_coding
DGAP291	1	chr12	51875884	51875890	.	.	.	.	.	.
DGAP291	2	chr17	29597445	29597447	29589769	29614761	+	ANKRD13B	ENSG00000198720	protein_coding
DGAP291	2	chr17	29597445	29597447	29560547	29707090	+	ABHD15-AS1	ENSG00000264031	lncRNA
DGAP301	1	chr5	88763155	88763155	88676014	88779088	+	MEF2C-AS2	ENSG00000245864	lncRNA
DGAP301	1	chr5	88763155	88763155	88717117	88904257	-	MEF2C	ENSG00000081189	protein_coding
DGAP301	2	chr15	100342936	100342938	.	.	.	.	.	.
DGAP314	1	chr2	104015321	104015420	103874236	104101537	+	LINC01965	ENSG00000256637	lncRNA
DGAP314	2	chr2	162602013	162602325	162371407	162838767	-	KCNH7	ENSG00000184611	protein_coding
DGAP341	1	chr11	9431951	9432130	9430356	9433486	-	ENSG00000254397	ENSG00000254397	lncRNA
DGAP341	1	chr11	9431951	9432130	9384652	9448127	+	IPO7	ENSG00000205339	protein_coding
DGAP341	2	chr11	61471544	61474331	61429220	61485822	+	ENSG00000256591	ENSG00000256591	protein_coding
DGAP354	1	chr1	171049049	171049050	170935526	171064765	+	MROH9	ENSG00000117501	protein_coding
DGAP354	1	chr1	171049049	171049050	170748573	171251857	-	ENSG00000231424	ENSG00000231424	lncRNA
DGAP354	2	chr17	29714267	29714268	29625938	29930276	-	SSH2	ENSG00000141298	protein_coding
DGAP365	1	chr1	179816174	179816181	179743291	179816198	+	FAM163A	ENSG00000143340	protein_coding
DGAP365	2	chr5	67582817	67582826	67379378	67806600	+	LINC02997	ENSG00000249364	lncRNA
DGAP367	1	chr3	136424090	136424150	136336236	136752403	-	STAG1	ENSG00000118007	protein_coding
DGAP367	2	chr16	8295206	8295305	8276263	8295700	-	ENSG00000260003	ENSG00000260003	lncRNA
DGAP381	1	chr4	91190951	91191323	90127394	91605295	+	CCSER1	ENSG00000184305	protein_coding
DGAP381	2	chr5	35687242	35688058	35678484	35827018	-	ENSG00000248969	ENSG00000248969	lncRNA
DGAP381	2	chr5	35687242	35688058	35617844	35814611	+	SPEF2	ENSG00000152582	protein_coding
DGAP384	1	chr4	97569083	97569083	97184093	98143476	-	STPG2	ENSG00000163116	protein_coding
DGAP384	1	chr4	97569083	97569083	97334635	97633823	-	ENSG00000254044	ENSG00000254044	lncRNA
DGAP384	2	chr18	55145629	55145630	.	.	.	.	.	.
MGH9	1	chr3	118553073	118553076	118004819	118810836	-	ENSG00000243276	ENSG00000243276	lncRNA
MGH9	2	chr18	55241921	55241927	55222185	55664787	-	TCF4	ENSG00000196628	protein_coding
NIJ9	1	chr17	69259961	69259962	69244311	69327244	-	ABCA5	ENSG00000154265	protein_coding
NIJ9	2	chr22	32286452	32286480	32265955	32354940	-	ENSG00000289873	ENSG00000289873	lncRNA
NIJ12	1	chr2	105373788	105373789	105363038	105378839	+	ENSG00000238273	ENSG00000238273	lncRNA
NIJ12	1	chr2	105373788	105373789	105357712	105438513	-	FHL2	ENSG00000115641	protein_coding
NIJ12	2	chr2	198748508	198748510	198493242	198772356	-	ENSG00000225421	ENSG00000225421	lncRNA
ROC5	1	chr16	3057688	3057864	3037400	3059370	-	MMP25-AS1	ENSG00000261971	lncRNA
ROC5	1	chr16	3057688	3057864	3046062	3060726	+	MMP25	ENSG00000008516	protein_coding
ROC5	2	chr17	22746209	22746344	.	.	.	.	.	.
ROC12	1	chr1	68046572	68046578	68045886	68051717	-	DIRAS3	ENSG00000162595	protein_coding
ROC12	1	chr1	68046572	68046578	67832293	68202987	+	GNG12-AS1	ENSG00000232284	lncRNA
ROC12	2	chr5	139502244	139502249	.	.	.	.	.	.
ROC13	1	chr2	201677715	201677717	201644870	201698694	-	MPP4	ENSG00000082126	protein_coding
ROC13	2	chr5	6980047	6980052	6839460	7219291	+	LINC02196	ENSG00000250974	lncRNA
ROC36	1	chr13	64032479	64032479	63851197	64076044	-	LINC00355	ENSG00000227674	lncRNA
ROC36	2	chr13	95726907	95726909	95677139	95794988	+	DNAJC3	ENSG00000102580	protein_coding
ROC61	1	chr1	46020049	46020285	45786987	46036122	+	MAST2	ENSG00000086015	protein_coding
ROC61	2	chr5	68662103	68662716	68535024	68759652	-	ENSG00000250237	ENSG00000250237	lncRNA
UTR7	1	chr5	163224341	163232648	162424042	163437326	-	ENSG00000254186	ENSG00000254186	lncRNA
UTR7	2	chr19	13020711	13023836	12995475	13098796	+	NFIX	ENSG00000008441	protein_coding
