# Supplementary material for: Chromosomal structural rearrangements implicate long non-coding RNAs in rare germline disorders
Source: Hum Genet. 2024 Jul 26;143(7):921–38. doi: 10.1007/s00439-024-02693-y (PMC11294402; doi:10.1007/s00439-024-02693-y)
Supplement: Supplementary file 3 — Supplementary Material 3 [file 439_2024_2693_MOESM3_ESM.xlsx]

## Sheet: nearest_PCG_to_disrupted_lncRNA
Subject_ID	disr_lnc_name	disr_lnc_Ensembl_ID	disr_lncRNA_coordinates_GRCh38	lnc_strand	PCG_name	PCG_Ensembl_ID	PCG_coordinates_GRCh38	PCG_strand	PCG_dist_to_lnc
DGAP032	ENSG00000233420	ENSG00000233420	chr7:88420167-88756725	+	ZNF804B	ENSG00000182348	chr7:88759700-89338528	+	2976
DGAP032	RMST	ENSG00000255794	chr12:97430884-97598415	+	NEDD1	ENSG00000139350	chr12:96907224-96953780	+	-477105
DGAP126	LINC01515	ENSG00000228065	chr10:65570338-65880289	+	CTNNA3	ENSG00000183230	chr10:65912457-67763637	-	32169
DGAP138	ENSG00000227240	ENSG00000227240	chr1:193473224-194198708	+	CDC73	ENSG00000134371	chr1:193121983-193254815	+	-218410
DGAP138	ENSG00000288950	ENSG00000288950	chr1:193482540-193546198	+	CDC73	ENSG00000134371	chr1:193121983-193254815	+	-227726
DGAP148	ENSG00000255087	ENSG00000255087	chr11:127021736-127172363	+	KIRREL3	ENSG00000149571	chr11:126423358-127003460	-	-18277
DGAP162	LINC00298	ENSG00000235665	chr2:7922425-8278186	-	ID2	ENSG00000115738	chr2:8678845-8684461	+	400660
DGAP162	LINC00299	ENSG00000236790	chr2:7988683-8488284	-	ID2	ENSG00000115738	chr2:8678845-8684461	+	190562
DGAP191	MEF2C-AS1	ENSG00000248309	chr5:88883328-89466398	+	MEF2C	ENSG00000081189	chr5:88717117-88904257	-	0
DGAP191	ENSG00000285090	ENSG00000285090	chr7:94278680-94395608	-	COL1A2	ENSG00000164692	chr7:94394895-94431227	+	0
DGAP192	ENSG00000287651	ENSG00000287651	chr7:35313838-35377071	+	TBX20	ENSG00000164532	chr7:35202430-35254100	-	-59739
DGAP192	ENSG00000259846	ENSG00000259846	chr16:64364781-64600247	+	CDH11	ENSG00000140937	chr16:64943753-65126112	-	343507
DGAP218	MEF2C-AS1	ENSG00000248309	chr5:88883328-89466398	+	MEF2C	ENSG00000081189	chr5:88717117-88904257	-	0
DGAP249	ENSG00000286044	ENSG00000286044	chr11:121674261-121928976	+	SORL1	ENSG00000137642	chr11:121452314-121633763	+	-40499
DGAP263	LINC02306	ENSG00000257986	chr14:25647304-26143305	-	NOVA1	ENSG00000139910	chr14:26443090-26598033	-	299786
DGAP263	ENSG00000285633	ENSG00000285633	chr14:25916015-25998805	+	NOVA1	ENSG00000139910	chr14:26443090-26598033	-	444286
DGAP288	ENSG00000286387	ENSG00000286387	chr17:71678899-71743468	-	SOX9	ENSG00000125398	chr17:72121020-72126416	+	377553
DGAP292	ENSG00000289860	ENSG00000289860	chr13:21642570-21670974	-	FGF9	ENSG00000102678	chr13:21671073-21704498	+	100
DGAP302	ENSG00000227042	ENSG00000227042	chrX:10242339-10365323	+	CLCN4	ENSG00000073464	chrX:10156975-10237660	+	-4680
DGAP353	ENSG00000267131	ENSG00000267131	chr17:61361668-61400243	-	BCAS3	ENSG00000141376	chr17:60677453-61392838	+	0
DGAP353	ENSG00000267131	ENSG00000267131	chr17:61361668-61400243	-	TBX2	ENSG00000121068	chr17:61399843-61409466	+	0
DGAP353	TBX2-AS1	ENSG00000267280	chr17:61393455-61411555	-	TBX2	ENSG00000121068	chr17:61399843-61409466	+	0
DGAP355	SOX2-OT	ENSG00000242808	chr3:180989762-181836880	+	DNAJC19	ENSG00000205981	chr3:180983697-180989774	-	0
DGAP355	SOX2-OT	ENSG00000242808	chr3:180989762-181836880	+	SOX2	ENSG00000181449	chr3:181711925-181714436	+	0
DGAP368	LINC02021	ENSG00000249846	chr3:130111669-130201336	+	ALG1L2	ENSG00000251287	chr3:130081831-130113227	+	0
DGAP368	LINC01163	ENSG00000280953	chr10:128181032-128317726	+	MKI67	ENSG00000148773	chr10:128096659-128126423	-	-54610
DGAP369	LINC02021	ENSG00000249846	chr3:130111669-130201336	+	ALG1L2	ENSG00000251287	chr3:130081831-130113227	+	0
DGAP371	ENSG00000228873	ENSG00000228873	chr2:96145602-96147012	-	DUSP2	ENSG00000158050	chr2:96143169-96145440	-	-163
MGH5	ENSG00000237461	ENSG00000237461	chr9:99396987-99819921	-	NR4A3	ENSG00000119508	chr9:99821855-99866891	+	1935
MGH5	STX17-DT	ENSG00000255145	chr9:99397024-99906605	-	NR4A3	ENSG00000119508	chr9:99821855-99866891	+	0
MGH6	LINC01358	ENSG00000237352	chr1:58933643-59240555	+	FGGY	ENSG00000172456	chr1:59296638-59810647	+	56084
MGH6	FGGY-DT	ENSG00000224609	chr1:59131932-59296491	-	FGGY	ENSG00000172456	chr1:59296638-59810647	+	148
NIJ1	MITA1	ENSG00000285744	chr8:78805293-78956082	+	IL7	ENSG00000104432	chr8:78675743-78805523	-	0
NIJ1	ENSG00000258028	ENSG00000258028	chr14:28936889-29372406	+	FOXG1	ENSG00000176165	chr14:28764329-28770277	+	-166613
NIJ1	ENSG00000257522	ENSG00000257522	chr14:29210986-29392048	-	PRKD1	ENSG00000184304	chr14:29576479-30191898	-	184432
NIJ18	ENSG00000228255	ENSG00000228255	chr1:213731416-213794587	+	PROX1	ENSG00000117707	chr1:213983181-214041510	+	188595
ROC10	ENSG00000223774	ENSG00000223774	chr1:201893842-201899978	+	LMOD1	ENSG00000163431	chr1:201896456-201946548	-	0
ROC24	ENSG00000223786	ENSG00000223786	chr6:74069451-74690727	+	CD109	ENSG00000156535	chr6:73695785-73828316	+	-241136
ROC24	ENSG00000272243	ENSG00000272243	chr6:74530248-74734319	-	COL12A1	ENSG00000111799	chr6:75084326-75206267	-	350008
ROC31	ENSG00000287635	ENSG00000287635	chr13:94960771-95007420	-	ABCC4	ENSG00000125257	chr13:95019835-95301475	-	12416
ROC31	ENSG00000258394	ENSG00000258394	chr14:42362983-42703655	+	LRFN5	ENSG00000165379	chr14:41606876-41904549	+	-458435
ROC39	ENSG00000242880	ENSG00000242880	chr3:115147605-115564389	+	ZBTB20	ENSG00000181722	chr3:114314500-115147292	-	-314
ROC54	ENSG00000249776	ENSG00000249776	chr5:92410256-92660863	-	NR2F1	ENSG00000175745	chr5:93583222-93594611	+	922360
ROC58	LINC01934	ENSG00000234663	chr2:181086076-181409321	+	UBE2E3	ENSG00000170035	chr2:180967248-181076585	+	-9492
UTR6	LINC01748	ENSG00000226476	chr1:60515716-60640507	-	NFIA	ENSG00000162599	chr1:60865259-61462788	+	224753
UTR6	LINC01550	ENSG00000246223	chr14:97924637-97978124	-	VRK1	ENSG00000100749	chr14:96797304-96954846	+	-969792
UTR8	ENSG00000235281	ENSG00000235281	chr10:2501600-2618739	+	PFKP	ENSG00000067057	chr10:3066333-3137718	+	447595

## Sheet: genes_within_100kb_of_breaks
Subject_ID	break	chr	break_start_GRCh38	break_end_GRCh38	gene_start_GRCh38	gene_end_GRCh38	strand	gene_name	Ensembl_gene_ID	gene_type
DGAP032	1	chr7	88722752	88722753	88639014	88640416	+	EEF1A1P28	ENSG00000237709	processed_pseudogene
DGAP032	1	chr7	88722752	88722753	88749470	88749694	+	COX6A1P7	ENSG00000227979	processed_pseudogene
DGAP032	1	chr7	88722752	88722753	88759700	89338528	+	ZNF804B	ENSG00000182348	protein_coding
DGAP032	1	chr7	88722752	88722753	88794106	88795737	-	TEX47	ENSG00000164645	protein_coding
DGAP032	2	chr12	97466873	97466875	97491909	97491978	+	MIR1251	ENSG00000221479	miRNA
DGAP032	2	chr12	97466873	97466875	97492462	97492597	+	ENSG00000273942	ENSG00000273942	misc_RNA
DGAP032	2	chr12	97466873	97466875	97493178	97493286	+	ENSG00000274230	ENSG00000274230	misc_RNA
DGAP032	2	chr12	97466873	97466875	97493897	97494003	+	ENSG00000275231	ENSG00000275231	misc_RNA
DGAP032	2	chr12	97466873	97466875	97495932	97496057	+	ENSG00000273570	ENSG00000273570	misc_RNA
DGAP032	2	chr12	97466873	97466875	97530656	97530858	+	ENSG00000275971	ENSG00000275971	misc_RNA
DGAP032	2	chr12	97466873	97466875	97532691	97532958	+	ENSG00000274819	ENSG00000274819	misc_RNA
DGAP032	2	chr12	97466873	97466875	97552137	97552228	-	ENSG00000251844	ENSG00000251844	snoRNA
DGAP032	2	chr12	97466873	97466875	97560557	97560721	+	ENSG00000278802	ENSG00000278802	misc_RNA
DGAP032	2	chr12	97466873	97466875	97560856	97561048	+	ENSG00000276398	ENSG00000276398	misc_RNA
DGAP032	2	chr12	97466873	97466875	97563257	97563971	-	ENSG00000279798	ENSG00000279798	TEC
DGAP032	2	chr12	97466873	97466875	97563812	97563911	+	MIR135A2	ENSG00000207586	miRNA
DGAP032	2	chr12	97466873	97466875	97564174	97564327	+	ENSG00000277081	ENSG00000277081	misc_RNA
DGAP126	1	chr5	29658319	29658333	29600676	29600868	+	UBL5P1	ENSG00000248418	processed_pseudogene
DGAP138	1	chr1	193522472	193522472	193457422	193465198	+	ENSG00000286285	ENSG00000286285	lncRNA
DGAP138	2	chr6	99711305	99711306	99606774	99615578	+	PRDM13	ENSG00000112238	protein_coding
DGAP138	2	chr6	99711305	99711306	99642237	99642347	-	Y_RNA	ENSG00000199303	misc_RNA
DGAP148	1	chrX	39882591	39882592	39786524	39786823	-	RN7SL732P	ENSG00000264618	misc_RNA
DGAP148	1	chrX	39882591	39882592	39787132	39788136	-	GAPDHP1	ENSG00000228232	processed_pseudogene
DGAP148	1	chrX	39882591	39882592	39791580	39791904	-	OOEPP1	ENSG00000270759	processed_pseudogene
DGAP148	1	chrX	39882591	39882592	39837536	39848358	-	ENSG00000261435	ENSG00000261435	lncRNA
DGAP148	1	chrX	39882591	39882592	39837561	39837613	+	MIR1587	ENSG00000263972	miRNA
DGAP148	1	chrX	39882591	39882592	39865424	39865888	+	RPS11P7	ENSG00000214047	processed_pseudogene
DGAP148	1	chrX	39882591	39882592	39908309	39914419	+	ENSG00000285709	ENSG00000285709	lncRNA
DGAP148	2	chr11	127040509	127040509	126423358	127003460	-	KIRREL3	ENSG00000149571	protein_coding
DGAP148	2	chr11	127040509	127040509	126920188	126940659	-	ENSG00000254938	ENSG00000254938	lncRNA
DGAP148	2	chr11	127040509	127040509	126940746	126945090	+	KIRREL3-AS2	ENSG00000254960	lncRNA
DGAP148	2	chr11	127040509	127040509	126988458	126988542	-	MIR3167	ENSG00000266215	miRNA
DGAP148	2	chr11	127040509	127040509	126992452	126995458	+	ENSG00000255317	ENSG00000255317	lncRNA
DGAP148	2	chr11	127040509	127040509	127002910	127006058	+	KIRREL3-AS3	ENSG00000218109	lncRNA
DGAP162	1	chr2	8107626	8107627	8139335	8144950	+	ENSG00000229740	ENSG00000229740	lncRNA
DGAP162	2	chr11	15803723	15803727	15605484	15705376	+	ENSG00000254695	ENSG00000254695	lncRNA
DGAP162	2	chr11	15803723	15803727	15701265	15758898	-	ENSG00000254645	ENSG00000254645	lncRNA
DGAP162	2	chr11	15803723	15803727	15864452	15883653	+	ENSG00000286960	ENSG00000286960	lncRNA
DGAP162	2	chr11	15803723	15803727	15890568	15895692	+	ENSG00000289116	ENSG00000289116	lncRNA
DGAP191	1	chr5	89411065	89411070	89466537	89470039	-	ENSG00000250831	ENSG00000250831	lncRNA
DGAP191	2	chr7	94378248	94378255	94311138	94347063	+	ENSG00000285964	ENSG00000285964	lncRNA
DGAP191	2	chr7	94378248	94378255	94394895	94431227	+	COL1A2	ENSG00000164692	protein_coding
DGAP192	1	chr7	35365130	35365171	35372349	35379675	-	ENSG00000286526	ENSG00000286526	lncRNA
DGAP192	2	chr16	64367166	64367170	64242608	64343909	-	ENSG00000261028	ENSG00000261028	lncRNA
DGAP218	1	chr5	24272189	24272193	23951348	24178263	+	LINC02899	ENSG00000248874	lncRNA
DGAP218	1	chr5	24272189	24272193	24135160	24271863	-	ENSG00000286134	ENSG00000286134	lncRNA
DGAP218	1	chr5	24272189	24272193	24352309	24353443	-	ENSG00000250694	ENSG00000250694	lncRNA
DGAP249	1	chr2	199079058	199079082	198882573	199071791	-	ENSG00000231557	ENSG00000231557	lncRNA
DGAP249	1	chr2	199079058	199079082	199108584	199110088	+	ENSG00000230407	ENSG00000230407	processed_pseudogene
DGAP263	1	chr9	29770649	29770665	29824742	29826711	-	ME2P1	ENSG00000230097	processed_pseudogene
DGAP288	1	chr6	112654601	112654883	112616703	112617880	-	PA2G4P5	ENSG00000225580	processed_pseudogene
DGAP288	2	chr17	71731778	71731983	71829870	71871750	-	ENSG00000283517	ENSG00000283517	lncRNA
DGAP292	1	chr1	120122129	120122211	119911553	120100779	-	NOTCH2	ENSG00000134250	protein_coding
DGAP292	1	chr1	120122129	120122211	120076616	120077091	+	ENSG00000273406	ENSG00000273406	lncRNA
DGAP292	1	chr1	120122129	120122211	120126974	120127074	+	RNU6-465P	ENSG00000207149	snRNA
DGAP292	1	chr1	120122129	120122211	120150898	120176520	-	SEC22B	ENSG00000265808	protein_coding
DGAP292	1	chr1	120122129	120122211	120197085	120319680	+	ENSG00000274642	ENSG00000274642	unprocessed_pseudogene
DGAP292	2	chr13	21665442	21666337	21492691	21604181	-	MICU2	ENSG00000165487	protein_coding
DGAP292	2	chr13	21665442	21666337	21628413	21629015	-	RPS7P10	ENSG00000226525	processed_pseudogene
DGAP292	2	chr13	21665442	21666337	21671073	21704498	+	FGF9	ENSG00000102678	protein_coding
DGAP302	1	chrX	10246881	10246882	10156975	10237660	+	CLCN4	ENSG00000073464	protein_coding
DGAP353	1	chr14	65855359	65855360	65879592	65881070	-	NCOA4P1	ENSG00000258629	processed_pseudogene
DGAP353	1	chr14	65855359	65855360	65900932	65901451	-	FTH1P13	ENSG00000258960	processed_pseudogene
DGAP353	2	chr17	61393812	61393841	60677453	61392838	+	BCAS3	ENSG00000141376	protein_coding
DGAP353	2	chr17	61393812	61393841	61354763	61355155	-	ENSG00000273982	ENSG00000273982	lncRNA
DGAP353	2	chr17	61393812	61393841	61382785	61384680	+	ENSG00000266934	ENSG00000266934	lncRNA
DGAP353	2	chr17	61393812	61393841	61397481	61398545	+	ENSG00000289926	ENSG00000289926	lncRNA
DGAP353	2	chr17	61393812	61393841	61399843	61409466	+	TBX2	ENSG00000121068	protein_coding
DGAP353	2	chr17	61393812	61393841	61411751	61413280	+	LINC02875	ENSG00000187013	lncRNA
DGAP353	2	chr17	61393812	61393841	61452404	61485110	+	TBX4	ENSG00000121075	protein_coding
DGAP353	2	chr17	61393812	61393841	61460224	61463384	-	ENSG00000267137	ENSG00000267137	lncRNA
DGAP355	1	chr3	181488756	181489591	181372732	181442597	-	ENSG00000241231	ENSG00000241231	lncRNA
DGAP355	1	chr3	181488756	181489591	181505075	181505879	-	RPL7AP25	ENSG00000235294	processed_pseudogene
DGAP355	1	chr3	181488756	181489591	181534177	181700611	-	ENSG00000239381	ENSG00000239381	lncRNA
DGAP355	2	chr9	74712100	74713321	74497335	74693177	+	RORB	ENSG00000198963	protein_coding
DGAP355	2	chr9	74712100	74713321	74630794	74641758	-	ENSG00000286944	ENSG00000286944	lncRNA
DGAP355	2	chr9	74712100	74713321	74722495	74888094	-	TRPM6	ENSG00000119121	protein_coding
DGAP355	2	chr9	74712100	74713321	74799895	74800222	+	RN7SKP47	ENSG00000202217	misc_RNA
DGAP355	2	chr9	74712100	74713321	74804473	74804773	+	RPSAP75	ENSG00000270954	processed_pseudogene
DGAP368	1	chr3	130138743	130138745	130048143	130055920	-	EVA1CP6	ENSG00000251610	unprocessed_pseudogene
DGAP368	1	chr3	130138743	130138745	130081831	130113227	+	ALG1L2	ENSG00000251287	protein_coding
DGAP368	1	chr3	130138743	130138745	130089433	130094304	-	LINC02014	ENSG00000248243	lncRNA
DGAP368	1	chr3	130138743	130138745	130097782	130111506	-	ENSG00000291081	ENSG00000291081	lncRNA
DGAP368	1	chr3	130138743	130138745	130099258	130111472	-	FAM86HP	ENSG00000253540	transcribed_unprocessed_pseudogene
DGAP368	1	chr3	130138743	130138745	130167790	130168030	-	ENPP7P3	ENSG00000248618	processed_pseudogene
DGAP368	1	chr3	130138743	130138745	130179511	130188814	+	ENSG00000288111	ENSG00000288111	lncRNA
DGAP368	1	chr3	130138743	130138745	130199708	130199918	+	SNRPCP8	ENSG00000250580	processed_pseudogene
DGAP368	1	chr3	130138743	130138745	130212146	130273798	+	ENSG00000293535	ENSG00000293535	lncRNA
DGAP368	1	chr3	130138743	130138745	130212823	130273327	+	COL6A4P2	ENSG00000228252	transcribed_unitary_pseudogene
DGAP368	2	chr10	128231415	128231420	128316282	128320214	-	ENSG00000234640	ENSG00000234640	lncRNA
DGAP369	1	chrX	45835723	45835724	45745210	45770274	-	MIR222HG	ENSG00000270069	lncRNA
DGAP369	1	chrX	45835723	45835724	45746157	45746266	-	MIR221	ENSG00000207870	miRNA
DGAP369	1	chrX	45835723	45835724	45747015	45747124	-	MIR222	ENSG00000207725	miRNA
DGAP369	1	chrX	45835723	45835724	45764772	45765299	-	ENSG00000269902	ENSG00000269902	lncRNA
DGAP369	1	chrX	45835723	45835724	45847042	45851567	-	LINC02595	ENSG00000231566	lncRNA
DGAP369	1	chrX	45835723	45835724	45892912	45892979	-	ENSG00000212347	ENSG00000212347	snoRNA
DGAP369	1	chrX	45835723	45835724	45913118	45913871	+	SRSF6P1	ENSG00000215286	processed_pseudogene
DGAP369	1	chrX	45835723	45835724	45913267	45917040	-	ENSG00000234613	ENSG00000234613	lncRNA
DGAP369	2	chr3	130138695	130138696	130048143	130055920	-	EVA1CP6	ENSG00000251610	unprocessed_pseudogene
DGAP369	2	chr3	130138695	130138696	130081831	130113227	+	ALG1L2	ENSG00000251287	protein_coding
DGAP369	2	chr3	130138695	130138696	130089433	130094304	-	LINC02014	ENSG00000248243	lncRNA
DGAP369	2	chr3	130138695	130138696	130097782	130111506	-	ENSG00000291081	ENSG00000291081	lncRNA
DGAP369	2	chr3	130138695	130138696	130099258	130111472	-	FAM86HP	ENSG00000253540	transcribed_unprocessed_pseudogene
DGAP369	2	chr3	130138695	130138696	130167790	130168030	-	ENPP7P3	ENSG00000248618	processed_pseudogene
DGAP369	2	chr3	130138695	130138696	130179511	130188814	+	ENSG00000288111	ENSG00000288111	lncRNA
DGAP369	2	chr3	130138695	130138696	130199708	130199918	+	SNRPCP8	ENSG00000250580	processed_pseudogene
DGAP369	2	chr3	130138695	130138696	130212146	130273798	+	ENSG00000293535	ENSG00000293535	lncRNA
DGAP369	2	chr3	130138695	130138696	130212823	130273327	+	COL6A4P2	ENSG00000228252	transcribed_unitary_pseudogene
DGAP371	1	chr2	96146081	96146085	96112876	96116571	-	ADRA2B	ENSG00000274286	protein_coding
DGAP371	1	chr2	96146081	96146085	96122818	96138502	-	ASTL	ENSG00000188886	protein_coding
DGAP371	1	chr2	96146081	96146085	96143169	96145440	-	DUSP2	ENSG00000158050	protein_coding
DGAP371	1	chr2	96146081	96146085	96184859	96208827	-	STARD7	ENSG00000084090	protein_coding
DGAP371	1	chr2	96146081	96146085	96208389	96243353	+	STARD7-AS1	ENSG00000204685	lncRNA
DGAP371	2	chr7	67647082	67647090	67627831	67628019	+	MTATP6P21	ENSG00000226392	unprocessed_pseudogene
DGAP371	2	chr7	67647082	67647090	67628022	67628349	+	MTCO3P41	ENSG00000237466	unprocessed_pseudogene
DGAP371	2	chr7	67647082	67647090	67691058	67697029	-	ENSG00000233423	ENSG00000233423	lncRNA
MGH5	1	chr9	99663170	99663170	99531507	99583301	+	ENSG00000234860	ENSG00000234860	lncRNA
MGH5	2	chr16	26381681	26381681	26302064	26340815	+	ENSG00000231876	ENSG00000231876	lncRNA
MGH5	2	chr16	26381681	26381681	26354796	26358355	-	ENSG00000228480	ENSG00000228480	unprocessed_pseudogene
MGH6	1	chr1	59222308	59222309	59289303	59289640	-	ENSG00000270457	ENSG00000270457	lncRNA
MGH6	1	chr1	59222308	59222309	59296638	59810647	+	FGGY	ENSG00000172456	protein_coding
MGH6	2	chr6	117176209	117176210	117262243	117264817	-	ENSG00000287253	ENSG00000287253	lncRNA
MGH6	2	chr6	117176209	117176210	117265558	117273565	+	VGLL2	ENSG00000170162	protein_coding
NIJ1	1	chr8	78898169	78898172	78675743	78805523	-	IL7	ENSG00000104432	protein_coding
NIJ1	1	chr8	78898169	78898172	78835307	78840525	+	LINC02605	ENSG00000261618	lncRNA
NIJ1	2	chr14	29296328	29296331	29390074	29436412	+	ENSG00000258107	ENSG00000258107	lncRNA
NIJ18	1	chr1	213781426	213781437	213817751	213988508	-	PROX1-AS1	ENSG00000230461	lncRNA
ROC10	1	chr1	201894853	201894853	201539127	201826969	+	NAV1	ENSG00000134369	protein_coding
ROC10	1	chr1	201894853	201894853	201688259	201829559	-	IPO9-AS1	ENSG00000231871	lncRNA
ROC10	1	chr1	201894853	201894853	201808611	201808702	+	MIR1231	ENSG00000221028	miRNA
ROC10	1	chr1	201894853	201894853	201829149	201884291	+	IPO9	ENSG00000198700	protein_coding
ROC10	1	chr1	201894853	201894853	201863373	201863447	+	MIR6739	ENSG00000277681	miRNA
ROC10	1	chr1	201894853	201894853	201888680	201892587	+	SHISA4	ENSG00000198892	protein_coding
ROC10	1	chr1	201894853	201894853	201896456	201946548	-	LMOD1	ENSG00000163431	protein_coding
ROC10	1	chr1	201894853	201894853	201955503	201970664	+	TIMM17A	ENSG00000134375	protein_coding
ROC10	1	chr1	201894853	201894853	201978461	201978595	+	SNORA70H	ENSG00000206637	snoRNA
ROC10	1	chr1	201894853	201894853	201978642	201978949	+	RPL10P4	ENSG00000238003	processed_pseudogene
ROC10	1	chr1	201894853	201894853	201982372	202006147	+	RNPEP	ENSG00000176393	protein_coding
ROC10	2	chr1	239985723	239985728	239386565	239915452	+	CHRM3	ENSG00000133019	protein_coding
ROC10	2	chr1	239985723	239985728	239898016	239899872	-	CHRM3-AS1	ENSG00000234601	lncRNA
ROC10	2	chr1	239985723	239985728	239915439	239916955	-	ENSG00000231979	ENSG00000231979	lncRNA
ROC10	2	chr1	239985723	239985728	239972787	239974245	+	ENSG00000215805	ENSG00000215805	processed_pseudogene
ROC10	2	chr1	239985723	239985728	240007524	240008381	+	ENSG00000287102	ENSG00000287102	lncRNA
ROC10	2	chr1	239985723	239985728	240012646	240013226	+	RPS7P5	ENSG00000217327	processed_pseudogene
ROC10	2	chr1	239985723	239985728	240014348	240475187	+	FMN2	ENSG00000155816	protein_coding
ROC24	1	chr6	74596842	74596860	74610449	74610715	-	ENSG00000218483	ENSG00000218483	processed_pseudogene
ROC24	1	chr6	74596842	74596860	74642384	74652002	+	ENSG00000224583	ENSG00000224583	lncRNA
ROC31	1	chr13	94985825	94985828	94960041	94961319	+	LINC00557	ENSG00000260962	lncRNA
ROC31	1	chr13	94985825	94985828	95019235	95019336	+	RNU6-62P	ENSG00000252335	snRNA
ROC31	1	chr13	94985825	94985828	95019835	95301475	-	ABCC4	ENSG00000125257	protein_coding
ROC31	2	chr14	42650015	42650063	42608868	42609577	+	ENSG00000258505	ENSG00000258505	transcribed_processed_pseudogene
ROC31	2	chr14	42650015	42650063	42657763	42657918	-	ENSG00000258622	ENSG00000258622	processed_pseudogene
ROC39	1	chr2	145865398	145865402	145572662	145765726	+	ENSG00000286225	ENSG00000286225	lncRNA
ROC39	1	chr2	145865398	145865402	145826285	145827830	-	METAP2P1	ENSG00000234119	processed_pseudogene
ROC39	1	chr2	145865398	145865402	145872209	145931146	+	ENSG00000233842	ENSG00000233842	lncRNA
ROC39	1	chr2	145865398	145865402	145874520	145874845	-	ENSG00000279876	ENSG00000279876	TEC
ROC39	2	chr3	115556755	115556756	115413476	115486449	-	ENSG00000287795	ENSG00000287795	lncRNA
ROC39	2	chr3	115556755	115556756	115623510	115721490	+	GAP43	ENSG00000172020	protein_coding
ROC54	1	chr5	92627436	92628337	92654848	92679141	+	ENSG00000249169	ENSG00000249169	lncRNA
ROC54	1	chr5	92627436	92628337	92675956	92688254	-	ENSG00000249984	ENSG00000249984	lncRNA
ROC54	2	chr8	92363328	92363430	92351912	92352148	-	ENSG00000253118	ENSG00000253118	processed_pseudogene
ROC54	2	chr8	92363328	92363430	92402920	92413681	-	ENSG00000253682	ENSG00000253682	lncRNA
ROC54	2	chr8	92363328	92363430	92420850	92421798	-	ENSG00000253749	ENSG00000253749	lncRNA
ROC54	2	chr8	92363328	92363430	92460539	92655576	-	ENSG00000253634	ENSG00000253634	lncRNA
ROC58	1	chr2	136677093	136681638	136765545	137677718	+	THSD7B	ENSG00000144229	protein_coding
ROC58	2	chr2	181231051	181231113	181305593	181305652	-	MIR4437	ENSG00000266705	miRNA
ROC58	2	chr2	181231051	181231113	181305836	181306691	+	ENSG00000289389	ENSG00000289389	lncRNA
UTR8	1	chr10	2530478	2530487	2368561	2502200	-	LINC02645	ENSG00000234170	lncRNA
UTR8	1	chr10	2530478	2530487	2499721	2500570	+	ENSG00000237500	ENSG00000237500	lncRNA
UTR8	2	chr17	71395079	71399564	71298156	71298218	-	RNU7-155P	ENSG00000238759	snRNA
