# Supplementary material for: Chromosomal structural rearrangements implicate long non-coding RNAs in rare germline disorders
Source: Hum Genet. 2024 Jul 26;143(7):921–38. doi: 10.1007/s00439-024-02693-y (PMC11294402; doi:10.1007/s00439-024-02693-y)
Supplement: Supplementary file 4 — Supplementary Material 4 [file 439_2024_2693_MOESM4_ESM.xlsx]

## Sheet: siRNA details
siRNA	Thermo ID	Fig. 8 Color	Sense Sequence	Antisense Sequence	Reference
Neg. Ctrl. #1	s813	blue	proprietary (Thermo)	proprietary (Thermo)	n/a
Neg. Ctrl. #2	n/a	red	UUCUCCGAACGUGUCACGUtt	ACGUGACACGUUCGGAGAAtt	Zhang et al. 2016
TBX2-AS1 #1	n514841	blue	CGGCUUUUCCAUUAAACUUtt	AAGUUUAAUGGAAAAGCCGtg	Modi et al. 2023
TBX2-AS1 #2	s197244	red	GGAUCGUCUUCUCAGCUUAtt	UAAGCUGAGAAGACGAUCCtg	Modi et al. 2023
MEF2C-AS1 #1	n/a	blue	CAUCCAGUAUCCAAGGAAAtt	UUUCCUUGGAUACUGGAUGat	n/a
MEF2C-AS1 #2	n/a	red	ACUUUCAGAUAAAAACAUAtt	UAUGUUUUUAUCUGAAAGUgg	n/a

## Sheet: ddPCR primer details
Target	Forward Primer Sequence	Reverse Primer Sequence	Reference
HPRT1	TGACACTGGCAAAACAATGCA	GGTCCTTTTCACCAGCAAGCT	Anderson et al. 2015
TBX2-AS1	CAGGCACCATGGATGGGATG	GGACTTCCCGTGCAACTGT	n/a
TBX2	GTGGCATCCGAAGGTGTCTC	CTGGCTTCTGCAGGGACCG	n/a
MEF2C-AS1	GGCACCACTTTCAGATAAAAACA	ATGGTTTCCTTGGATACTGGATGA	n/a
MEF2C	TTCCACCAGGCAGCAAGAA	AGCCGACTGGGAGTTATTTATCC	Redin et al. 2017
